# Supplementary material for: Ophiorrhiza xishuiensis (Rubiaceae), a new species endemic to Guizhou, Sichuan, and Chongqing, China
Source: PhytoKeys. 2026 May 29;275:163–76. doi: 10.3897/phytokeys.275.189435 (PMC13241921; doi:10.3897/phytokeys.275.189435)
Supplement: XML Treatment for Ophiorrhiza xishuiensis [file phytokeys.275.189435-treatment1.xml]

<!DOCTYPE tp:taxon-treatment
  PUBLIC "-//TaxonX//DTD Taxonomic Treatment Publishing DTD v0 20100105//EN" "tax-treatment-NSO.dtd">
<tp:taxon-treatment xmlns:tp="http://www.plazi.org/taxpub"><tp:treatment-meta><kwd-group><label>Taxon classification</label><kwd>
              <named-content content-type="kingdom">
                <named-content content-type="taxon-name">
                  <named-content content-type="kingdom">Plantae</named-content>
                </named-content>
              </named-content>
            </kwd><kwd>
              <named-content content-type="order">Gentianales</named-content>
            </kwd><kwd>
              <named-content content-type="family">Rubiaceae</named-content>
            </kwd></kwd-group><mixed-citation publication-type="journal"><person-group><name><surname>He</surname><given-names>Xuan-Ze</given-names></name><name><surname>Dai</surname><given-names>Zheng-Xian</given-names></name><name><surname>Xu</surname><given-names>Jian</given-names></name><name><surname>Yang</surname><given-names>Jia-Wen</given-names></name><name><surname>Tang</surname><given-names>Sheng-Hu</given-names></name></person-group><article-title><italic><tp:taxon-name><tp:taxon-name-part taxon-name-part-type="genus" reg="Ophiorrhiza">Ophiorrhiza</tp:taxon-name-part> <tp:taxon-name-part taxon-name-part-type="species" reg="xishuiensis">xishuiensis</tp:taxon-name-part></tp:taxon-name></italic> (<tp:taxon-name><tp:taxon-name-part taxon-name-part-type="family" reg="Rubiaceae">Rubiaceae</tp:taxon-name-part></tp:taxon-name>), a new species endemic to Guizhou, Sichuan, and Chongqing, China</article-title><source>PhytoKeys</source><day>29</day><month>05</month><year>2026</year><volume>275</volume><fpage>163</fpage><lpage>176</lpage><pub-id pub-id-type="doi">10.3897/phytokeys.275.189435</pub-id></mixed-citation></tp:treatment-meta><tp:nomenclature><tp:taxon-name><object-id xmlns:xlink="http://www.w3.org/1999/xlink" content-type="arpha" xlink:type="simple">CB6434C8-C401-58E6-BF8A-AF4CC2894FCC</object-id>
                		<tp:taxon-name-part taxon-name-part-type="genus" reg="Ophiorrhiza">Ophiorrhiza</tp:taxon-name-part> <tp:taxon-name-part taxon-name-part-type="species" reg="xishuiensis">xishuiensis</tp:taxon-name-part>
                	
                		<object-id xmlns:xlink="http://www.w3.org/1999/xlink" content-type="ipni" xlink:type="simple">urn:lsid:ipni.org:names:77380759-1</object-id>
                	</tp:taxon-name><tp:taxon-authority>Sheng H.Tang, Jia W.Yang &amp; X.Z.He</tp:taxon-authority><tp:taxon-status xmlns:xlink="http://www.w3.org/1999/xlink" xlink:type="simple">sp. nov.</tp:taxon-status><xref ref-type="fig" rid="F1">Figs 1</xref><xref ref-type="fig" rid="F2">, 2</xref><xref ref-type="fig" rid="F3">, 3</xref></tp:nomenclature><tp:treatment-sec sec-type="Diagnosis"><title>Diagnosis.</title><p>The new species is most similar to <italic><tp:taxon-name><tp:taxon-name-part taxon-name-part-type="genus" reg="Ophiorrhiza">O.</tp:taxon-name-part> <tp:taxon-name-part taxon-name-part-type="species" reg="japonica">japonica</tp:taxon-name-part></tp:taxon-name></italic>, <italic><tp:taxon-name><tp:taxon-name-part taxon-name-part-type="genus" reg="Ophiorrhiza">O.</tp:taxon-name-part> <tp:taxon-name-part taxon-name-part-type="species" reg="guizhouensis">guizhouensis</tp:taxon-name-part></tp:taxon-name></italic>, and <italic><tp:taxon-name><tp:taxon-name-part taxon-name-part-type="genus" reg="Ophiorrhiza">O.</tp:taxon-name-part> <tp:taxon-name-part taxon-name-part-type="species" reg="chinensis">chinensis</tp:taxon-name-part></tp:taxon-name></italic> by the length of the stipules, calyx lobes and corolla tube, the shape of the corolla, and the distribution areas and altitudes. It differs from <italic><tp:taxon-name><tp:taxon-name-part taxon-name-part-type="genus" reg="Ophiorrhiza">O.</tp:taxon-name-part> <tp:taxon-name-part taxon-name-part-type="species" reg="japonica">japonica</tp:taxon-name-part></tp:taxon-name></italic> and <italic><tp:taxon-name><tp:taxon-name-part taxon-name-part-type="genus" reg="Ophiorrhiza">O.</tp:taxon-name-part> <tp:taxon-name-part taxon-name-part-type="species" reg="guizhouensis">guizhouensis</tp:taxon-name-part></tp:taxon-name></italic> by the 1–7 cm long rooting stems (vs. 10–30 cm, or longer), the fact that most leaves are arranged in markedly unequal (vs. subequal) pairs, the style reaching above (vs. below) the middle of the tube in the short-styled flowers, and the glabrous (vs. pubescent) style in the long-styled flowers. It is distinct from <italic><tp:taxon-name><tp:taxon-name-part taxon-name-part-type="genus" reg="Ophiorrhiza">O.</tp:taxon-name-part> <tp:taxon-name-part taxon-name-part-type="species" reg="chinensis">chinensis</tp:taxon-name-part></tp:taxon-name></italic> by the congested-cymose (vs. paniculiform to cymose) inflorescences, the well-developed and persistent (vs. absent or reduced and caducous) bracteoles, and the glabrous (vs. pubescent) style in the long-styled flowers.</p><fig id="F1" position="float" orientation="portrait"><object-id xmlns:xlink="http://www.w3.org/1999/xlink" content-type="doi" xlink:type="simple">10.3897/phytokeys.275.189435.figure1</object-id><object-id xmlns:xlink="http://www.w3.org/1999/xlink" content-type="arpha" xlink:type="simple">96E571B1-ED80-57DF-9DDF-A29E6897B210</object-id><label>Figure 1.</label><caption><p><italic><tp:taxon-name><tp:taxon-name-part taxon-name-part-type="genus" reg="Ophiorrhiza">Ophiorrhiza</tp:taxon-name-part> <tp:taxon-name-part taxon-name-part-type="species" reg="xishuiensis">xishuiensis</tp:taxon-name-part></tp:taxon-name></italic> sp. nov. <bold>A</bold>. Flowering plant; <bold>B</bold>. Stem and stipules indicated by white arrows (B1); <bold>C</bold>. Leaves in markedly unequal pairs and a very small amount of white sap from petiole (<bold>C1</bold>); <bold>D</bold>. Inflorescence (with part of the peduncle removed), inflorescence axes (<bold>D1</bold>), and axe cross-section (<bold>D2</bold>), showing the indumentum; <bold>E</bold>. Bracteoles and colleters (inset, indicated by arrows); <bold>F, G</bold>. Short-styled flowers in top view; <bold>H</bold>. Opened short-styled flower and pistil (<bold>H1</bold>); <bold>I</bold>. Stamens on the corolla tube in short-styled flower; <bold>J</bold>. Ovary, calyx, disk, base of style, ovary longitudinal section (<bold>J1</bold>), and ovary cross-section (<bold>J2</bold>); <bold>K</bold>. Long-styled flower in top view; <bold>L</bold>. Opened long-styled flower and pistil (<bold>L1</bold>); <bold>M</bold>. Infructescence (with part of the peduncle removed); <bold>N</bold>. Capsule; <bold>O</bold>. Opened capsule; <bold>P</bold>. Seeds (Photographed by Sheng-Hu Tang and Jia-Wen Yang).</p></caption><graphic xmlns:xlink="http://www.w3.org/1999/xlink" xlink:href="phytokeys-275-163_article-189435__-g001.jpg" id="oo_1662118.jpg" position="float" orientation="portrait" xlink:type="simple"><uri content-type="original_file" xlink:type="simple">https://binary.pensoft.net/fig/1662118</uri></graphic></fig><fig id="F2" position="float" orientation="portrait"><object-id xmlns:xlink="http://www.w3.org/1999/xlink" content-type="doi" xlink:type="simple">10.3897/phytokeys.275.189435.figure2</object-id><object-id xmlns:xlink="http://www.w3.org/1999/xlink" content-type="arpha" xlink:type="simple">7DCB2C70-D484-5BB7-BD74-A4A2715DFE2C</object-id><label>Figure 2.</label><caption><p>Habitat of <italic><tp:taxon-name><tp:taxon-name-part taxon-name-part-type="genus" reg="Ophiorrhiza">Ophiorrhiza</tp:taxon-name-part> <tp:taxon-name-part taxon-name-part-type="species" reg="xishuiensis">xishuiensis</tp:taxon-name-part></tp:taxon-name></italic> sp. nov. <bold>A, B</bold>. Population of Sanchahe Town, Xishui County, China; <bold>C, D</bold>. Population of Baoyuan Town, Chishui City, China (Photographed by Sheng-Hu Tang and Xuan-Ze He).</p></caption><graphic xmlns:xlink="http://www.w3.org/1999/xlink" xlink:href="phytokeys-275-163_article-189435__-g002.jpg" id="oo_1662119.jpg" position="float" orientation="portrait" xlink:type="simple"><uri content-type="original_file" xlink:type="simple">https://binary.pensoft.net/fig/1662119</uri></graphic></fig><fig id="F3" position="float" orientation="portrait"><object-id xmlns:xlink="http://www.w3.org/1999/xlink" content-type="doi" xlink:type="simple">10.3897/phytokeys.275.189435.figure3</object-id><object-id xmlns:xlink="http://www.w3.org/1999/xlink" content-type="arpha" xlink:type="simple">1DB92A26-7722-597C-A0E1-1ED24D0987E3</object-id><label>Figure 3.</label><caption><p>Holotype of <italic><tp:taxon-name><tp:taxon-name-part taxon-name-part-type="genus" reg="Ophiorrhiza">Ophiorrhiza</tp:taxon-name-part> <tp:taxon-name-part taxon-name-part-type="species" reg="xishuiensis">xishuiensis</tp:taxon-name-part></tp:taxon-name></italic> sp. nov. stored in CSH (<italic>Sheng H.Tang &amp; Xuan-Ze He 202503002</italic>, CSH0221076).</p></caption><graphic xmlns:xlink="http://www.w3.org/1999/xlink" xlink:href="phytokeys-275-163_article-189435__-g003.jpg" id="oo_1662120.jpg" position="float" orientation="portrait" xlink:type="simple"><uri content-type="original_file" xlink:type="simple">https://binary.pensoft.net/fig/1662120</uri></graphic></fig></tp:treatment-sec><tp:treatment-sec sec-type="Type"><title>Type.</title><p><bold>China</bold> • Guizhou Province: Xishui County, Sanchahe Town, Guizhou Xishui National Nature Reserve, <named-content xmlns:xlink="http://www.w3.org/1999/xlink" content-type="dwc:verbatimCoordinates" xlink:type="simple">28°33'17"N, 106°23'49"E</named-content>, 1129 m, 13 March 2025, <italic>Sheng H.Tang &amp; Xuan-Ze He 202503002</italic> (holotype: CSH! [Barcode: CSH0221076]; isotypes: CSH!, the Guizhou Botanical Garden!).</p></tp:treatment-sec><tp:treatment-sec sec-type="Description"><title>Description.</title><p>Perennial herbs, erect, 10–20 cm tall; stems glabrous, terete, 2.5–4.5 mm in diameter, 3–11 nodes, most internodes ascending and most nodes not rooting, rooting stem 1–7 cm long, creeping, a very small amount of white sap present when petiole is cut. Leaves mostly in markedly unequal pairs; petiole 0.5–4.5 cm long, glabrous, terete, 1–2 mm in diameter; blade drying papery, grayish green adaxially, pale green abaxially, oblanceolate, elliptic, lanceolate-elliptic, or oblong, larger ones 6–17 × 1.8–5 cm, smaller ones 1.5–5 × 0.5–1.5 cm, both surfaces glabrous or sometimes hirtellous adaxially, base cuneate, somewhat inequilateral, rarely subequilateral, margins entire, apex acute; secondary veins 6–9 pairs; stipules triangular, 0.8–1.2 mm long, caducous, with 5–6 globose colleters at the inner base. Inflorescences terminal, congested-cymose, 6–36 flowers per cyme, drooping at the early stage, then erect; peduncle 5–8 cm long, rarely shorter, 1.3–2.5 mm in diameter, glabrous; axes 5–10 mm long, congested-cymose, densely puberulent on the inside; bracts usually absent and sometimes well-developed, a little larger than bracteoles, bracteoles persistent, ovate, broadly ovate, or oblong, 4.7–12 × 2.2–6.5 mm, glabrous, margins entire with sparse colleters sometimes, apex obtuse, sometimes acute, midrib prominent on both sides, sparse colleters adaxially and abaxially sometimes, with 1 globose colleter at each side of inner base. Pedicels puberulent, 1–2 mm long or flowers subsessile. Flowers distylous. Hypanthium oblate, compressed, 1–1.4 × 2.4–2.8 mm, 5-ribbed, densely puberulent; calyx lobes 5, ovate, 0.5–1 × 0.5–0.7 mm, glabrous or sparsely puberulent outside, dorsally thickened, apex obtuse, with 1 globose colleter at each side of base outside and 1 globose colleter in each sinus. Corolla white or pale purplish red, drying pale yellow, tubular-funnelform, outside glabrous and longitudinally 5-ridged from apex to base; tube 9–16 mm long; lobes 5, triangular-ovate, 5–7 × 3.8–4.5 mm, adaxially scaly hairy and scaly glandular-hairy, apex acute, slightly incurved with a very short rostrum. Stamens 5, anthers linear, 2–2.3 mm long. Ovary 2-celled, densely puberulent to subglabrous. Long-styled flowers: corolla pubescent from below the middle up to the throat inside, without or with a white villous ring near middle of the tube; stamens inserted near the middle of the tube, filaments 0.3–0.4 mm long; style 9–12.6 mm long, glabrous, stigma positioned at the level of the throat or slightly exserted from the throat, lobes obovate or linear, 1.7–2.8 mm long. Short-styled flowers: corolla pubescent from below the middle up to the throat inside, without a white villous ring near the middle of the tube; stamens inserted in the throat, included or slightly exserted, filaments 1–1.2 mm long; style 4.5–7.5 mm long, reaching above the middle of the tube, glabrous, stigma positioned just below the throat, lobes linear, 3.2–3.4 mm long. Infructescence axes 8–16 mm long, densely puberulent on the inside. Capsules inverted triangle or submitriform, 4.7–5.7 × 7.8–10 mm, densely puberulent to subglabrous. Seeds numerous, rhomboid or nearly square, angled, 0.4–0.5 × 0.4–0.5 mm.</p></tp:treatment-sec><tp:treatment-sec sec-type="Phenology"><title>Phenology.</title><p>Flowering occurs from February to March, and fruiting occurs from April to July.</p></tp:treatment-sec><tp:treatment-sec sec-type="Etymology"><title>Etymology.</title><p>The new taxon was named after its type locality, Xishui County, Guizhou Province, China.</p></tp:treatment-sec><tp:treatment-sec sec-type="Vernacular name"><title>Vernacular name.</title><p>The Chinese name is “Xí Shuǐ Shé Gēn Cǎo” (习水蛇根草).</p></tp:treatment-sec><tp:treatment-sec sec-type="Distribution and habitat"><title>Distribution and habitat.</title><p>The species has been discovered in Guizhou Province (Xishui County, Chishui City), Sichuan Province (Xuyong County, Gulin County, Changning County, Weiyuan County, and Xuzhou District), and Chongqing City (Jiangjin District), China (Fig. <xref ref-type="fig" rid="F4">4</xref>). It grows in the Danxia landform, and thrives on moist, shady cliffs and sandy conglomerate surfaces. The Danxia landform is a red-bed landform characterized by steep cliffs.</p><fig id="F4" position="float" orientation="portrait"><object-id xmlns:xlink="http://www.w3.org/1999/xlink" content-type="doi" xlink:type="simple">10.3897/phytokeys.275.189435.figure4</object-id><object-id xmlns:xlink="http://www.w3.org/1999/xlink" content-type="arpha" xlink:type="simple">2CE15DAD-C61D-543B-A9A1-E1239F8BE9E7</object-id><label>Figure 4.</label><caption><p>Locations of populations of <italic><tp:taxon-name><tp:taxon-name-part taxon-name-part-type="genus" reg="Ophiorrhiza">Ophiorrhiza</tp:taxon-name-part> <tp:taxon-name-part taxon-name-part-type="species" reg="xishuiensis">xishuiensis</tp:taxon-name-part></tp:taxon-name></italic> sp. nov. in Guizhou Province, Sichuan Province, and Chongqing City, China (indicated by the blue circles). The populations at point A and C have been investigated by us and point A is the type locality.</p></caption><graphic xmlns:xlink="http://www.w3.org/1999/xlink" xlink:href="phytokeys-275-163_article-189435__-g004.jpg" id="oo_1662121.jpg" position="float" orientation="portrait" xlink:type="simple"><uri content-type="original_file" xlink:type="simple">https://binary.pensoft.net/fig/1662121</uri></graphic></fig></tp:treatment-sec><tp:treatment-sec sec-type="Conservation status"><title>Conservation status.</title><p>The species has been discovered in several counties and districts in Guizhou, Sichuan, and Chongqing, China. It is highly probable that additional populations exist in this region. Until further investigation is carried out, the species should be classified as “Data Deficient” (<abbrev xmlns:xlink="http://www.w3.org/1999/xlink" xlink:title="Data Deficient" xlink:type="simple">DD</abbrev>) following IUCN standards (<xref ref-type="bibr" rid="B9">IUCN 2024</xref>).</p></tp:treatment-sec><tp:treatment-sec sec-type="Additional specimens examined"><title>Additional specimens examined.</title><p><bold>China</bold> • Sichuan Province: Gulin County, Huangjinglaolin Nature Reserve, 10 September 2013, <italic>Yi-Hua Tong et al. 13091025</italic> (BNU barcode BNU0018143 [photo!]); • Weiyuan County, Changtiankan, Guipiwan, <italic>Weiyuan team 4029</italic> (SM barcode SM718501570 &amp; SM718501571 [photo!]); • Xuyong County, Shuiwei Town, Guangmu Village &amp; Xixi Village, 1,000 m, 16 April 2014, <italic>Lei Wu 4533</italic> (BNU barcode BNU0018141 &amp; BNU0018142 [photo!]); • Xuyong County, Shuiwei Town, during the journey from Guangmu Village (Group 2) to Suoluogou, <named-content xmlns:xlink="http://www.w3.org/1999/xlink" content-type="dwc:verbatimCoordinates" xlink:type="simple">28°15'46"N, 105°31'0"E</named-content>, 910 m, 13 June 2013, <italic>Xin-Fen Gao, Zhang-Ming Zhu &amp; Wen-Bin Ju HGX12115</italic> (CDBI barcode CDBI0226195 [photo!]); • Xuyong County, Shuiwei Town, Guandou Village, <named-content xmlns:xlink="http://www.w3.org/1999/xlink" content-type="dwc:verbatimCoordinates" xlink:type="simple">28°14'16"N, 105°38'11"E</named-content>, 850 m, 7 June 2013, <italic>Xin-Fen Gao, Yun-Dong Gao &amp; Wen-Bin Ju HGX11695</italic> (CDBI barcode CDBI0226617 [photo!]); • Xuyong County, Shuiwei Town, Guangmu Village, <named-content xmlns:xlink="http://www.w3.org/1999/xlink" content-type="dwc:verbatimCoordinates" xlink:type="simple">28°09'37"N, 105°18'56"E</named-content>, 1030 m, 20 February 2014, <italic>Wen-Bin Ju HGX14071</italic> (CDBI barcode CDBI0227705 &amp; CDBI0227706 [photo!]); • Xuyong County, Longfeng Town, Siping Village, <named-content xmlns:xlink="http://www.w3.org/1999/xlink" content-type="dwc:verbatimCoordinates" xlink:type="simple">28°09'02"N, 105°16'57"E</named-content>, 960 m, 22 February 2014, <italic>Wen-Bin Ju HGX14135</italic> (CDBI barcode CDBI0226957 &amp; CDBI0226958 [photo!]); • Changning County, Wanling Town (Wanling Commune), 600 m, 22 June 1977, <italic>s.coll. 0479</italic> (SM barcode SM718501565 [photo!]); • Xuzhou District, Longchi Town (Guangming Commune), Honghua Village, 500 m, 16 July 1977, <italic>Yibin team 539</italic> (SM barcode SM718501573 &amp; SM718501574 [photo!]); • Guizhou Province: Chishui City, Baoyuan Town, Lianhua Village, <named-content xmlns:xlink="http://www.w3.org/1999/xlink" content-type="dwc:verbatimCoordinates" xlink:type="simple">28°20'34"N, 105°39'46"E</named-content>, 448 m, 14 March 2025, <italic>Sheng H.Tang &amp; Da-Zhu Tang 202503005</italic> (the Guizhou Botanical Garden!).</p></tp:treatment-sec><tp:treatment-sec sec-type="Additional photographs examined"><title>Additional photographs examined.</title><p>China. Chongqing City: Jiangjin District, Simianshan Scenic Area, Xiang Liu (PPBC ID 21102971); Yong-Sheng Wei (PPBC ID 20813977, 20813979, 20813983, 20830320, 20830324, 20830330, 20830335, 20830339, 20830343, 20830353, 20848643, 20848645, 20848647, 20848649, 20848651, 20848655, 20848658).</p></tp:treatment-sec><tp:treatment-sec sec-type="Notes"><title>Notes.</title><p>The new species is most similar to <italic><tp:taxon-name><tp:taxon-name-part taxon-name-part-type="genus" reg="Ophiorrhiza">Ophiorrhiza</tp:taxon-name-part> <tp:taxon-name-part taxon-name-part-type="species" reg="japonica">japonica</tp:taxon-name-part></tp:taxon-name></italic> (Fig. <xref ref-type="fig" rid="F5">5</xref>), <italic><tp:taxon-name><tp:taxon-name-part taxon-name-part-type="genus" reg="Ophiorrhiza">O.</tp:taxon-name-part> <tp:taxon-name-part taxon-name-part-type="species" reg="guizhouensis">guizhouensis</tp:taxon-name-part></tp:taxon-name></italic> (Fig. <xref ref-type="fig" rid="F5">5</xref>), and <italic><tp:taxon-name><tp:taxon-name-part taxon-name-part-type="genus" reg="Ophiorrhiza">O.</tp:taxon-name-part> <tp:taxon-name-part taxon-name-part-type="species" reg="chinensis">chinensis</tp:taxon-name-part></tp:taxon-name></italic> (Fig. <xref ref-type="fig" rid="F5">5</xref>) by the length of stipules, calyx lobes and corolla tube, the shape of the corolla, and the distribution areas and altitudes. The new taxon is also similar to <italic><tp:taxon-name><tp:taxon-name-part taxon-name-part-type="genus" reg="Ophiorrhiza">O.</tp:taxon-name-part> <tp:taxon-name-part taxon-name-part-type="species" reg="umbricola">umbricola</tp:taxon-name-part></tp:taxon-name></italic> W.W.Sm., <italic><tp:taxon-name><tp:taxon-name-part taxon-name-part-type="genus" reg="Ophiorrhiza">O.</tp:taxon-name-part> <tp:taxon-name-part taxon-name-part-type="species" reg="grandibracteolata">grandibracteolata</tp:taxon-name-part></tp:taxon-name></italic> F.C.How ex H.S.Lo and <italic><tp:taxon-name><tp:taxon-name-part taxon-name-part-type="genus" reg="Ophiorrhiza">O.</tp:taxon-name-part> <tp:taxon-name-part taxon-name-part-type="species" reg="liuyanii">liuyanii</tp:taxon-name-part></tp:taxon-name></italic> L.Wu, Y.H.Tan &amp; K.S.Nguyen by the congested-cymose inflorescences and well-developed bracteoles. It differs from <italic><tp:taxon-name><tp:taxon-name-part taxon-name-part-type="genus" reg="Ophiorrhiza">O.</tp:taxon-name-part> <tp:taxon-name-part taxon-name-part-type="species" reg="umbricola">umbricola</tp:taxon-name-part></tp:taxon-name></italic> by the 1–7 cm long rooting stems (vs. usually 15 cm, or longer), the somewhat inequilateral, rarely subequilateral leaf blade bases (vs. subequilateral), the 5–8 cm long (rarely shorter) peduncle (vs. 1.5–3 cm long). It can be distinguished from <italic><tp:taxon-name><tp:taxon-name-part taxon-name-part-type="genus" reg="Ophiorrhiza">O.</tp:taxon-name-part> <tp:taxon-name-part taxon-name-part-type="species" reg="grandibracteolata">grandibracteolata</tp:taxon-name-part></tp:taxon-name></italic> by the glabrous (vs. densely villous with trichomes multicellular or sometimes also unicellular) stems, the 5–8 cm long (rarely shorter) and glabrous peduncle (vs. 0.6–1.7 cm long and densely multicellular villous), and the 9–16 mm long corolla tube (vs. 22–25 mm long). It is different from <italic><tp:taxon-name><tp:taxon-name-part taxon-name-part-type="genus" reg="Ophiorrhiza">O.</tp:taxon-name-part> <tp:taxon-name-part taxon-name-part-type="species" reg="liuyanii">liuyanii</tp:taxon-name-part></tp:taxon-name></italic> by the fact that most leaves are arranged in markedly unequal (vs. equal) pairs, the 5–8 cm long (rarely shorter) peduncle (vs 1–2 cm long), the longitudinally 5-ridged corolla tube (vs. 5-winged), and the glabrous (vs. pubescent) style in the long-styled flowers. The new taxon is also similar to <italic><tp:taxon-name><tp:taxon-name-part taxon-name-part-type="genus" reg="Ophiorrhiza">O.</tp:taxon-name-part> <tp:taxon-name-part taxon-name-part-type="species" reg="cantonensis">cantonensis</tp:taxon-name-part></tp:taxon-name></italic> Hance by the length of the corolla. It differs from <italic><tp:taxon-name><tp:taxon-name-part taxon-name-part-type="genus" reg="Ophiorrhiza">O.</tp:taxon-name-part> <tp:taxon-name-part taxon-name-part-type="species" reg="cantonensis">cantonensis</tp:taxon-name-part></tp:taxon-name></italic> by the congested-cymose (vs. paniculiform to corymbose) inflorescences, the ovate, oblong, or broadly ovate (vs. linear) bracteoles, and the spreading (vs. reflexed) corolla lobes. A detailed morphological comparison is shown in Table <xref ref-type="table" rid="T1">1</xref>. An identification key to <italic><tp:taxon-name><tp:taxon-name-part taxon-name-part-type="genus" reg="Ophiorrhiza">O.</tp:taxon-name-part> <tp:taxon-name-part taxon-name-part-type="species" reg="xishuiensis">xishuiensis</tp:taxon-name-part></tp:taxon-name></italic> and its morphologically similar species is provided.</p><fig id="F5" position="float" orientation="portrait"><object-id xmlns:xlink="http://www.w3.org/1999/xlink" content-type="doi" xlink:type="simple">10.3897/phytokeys.275.189435.figure5</object-id><object-id xmlns:xlink="http://www.w3.org/1999/xlink" content-type="arpha" xlink:type="simple">930DA7A1-6CFB-527D-AC5D-75BB2B595325</object-id><label>Figure 5.</label><caption><p><italic><tp:taxon-name><tp:taxon-name-part taxon-name-part-type="genus" reg="Ophiorrhiza">Ophiorrhiza</tp:taxon-name-part> <tp:taxon-name-part taxon-name-part-type="species" reg="japonica">japonica</tp:taxon-name-part></tp:taxon-name></italic> (<bold>A–D</bold>), <italic><tp:taxon-name><tp:taxon-name-part taxon-name-part-type="genus" reg="Ophiorrhiza">O.</tp:taxon-name-part> <tp:taxon-name-part taxon-name-part-type="species" reg="chinensis">chinensis</tp:taxon-name-part></tp:taxon-name></italic> (<bold>E–H</bold>) and <italic><tp:taxon-name><tp:taxon-name-part taxon-name-part-type="genus" reg="Ophiorrhiza">O.</tp:taxon-name-part> <tp:taxon-name-part taxon-name-part-type="species" reg="guizhouensis">guizhouensis</tp:taxon-name-part></tp:taxon-name></italic> (<bold>I–L</bold>). <bold>A, E, I</bold>. Flowering plants and a part of stem (inset); <bold>B, F, J</bold>. Inflorescence and young fruit (inset); <bold>C, G, K</bold>. Short-styled flowers; <bold>D, H, L</bold>. Long-styled flowers. (Photographed by Sheng-Hu Tang).</p></caption><graphic xmlns:xlink="http://www.w3.org/1999/xlink" xlink:href="phytokeys-275-163_article-189435__-g005.jpg" id="oo_1662122.jpg" position="float" orientation="portrait" xlink:type="simple"><uri content-type="original_file" xlink:type="simple">https://binary.pensoft.net/fig/1662122</uri></graphic></fig><table-wrap id="T1" position="float" orientation="portrait"><label>Table 1.</label><caption><p>Detailed comparisons among <italic><tp:taxon-name><tp:taxon-name-part taxon-name-part-type="genus" reg="Ophiorrhiza">Ophiorrhiza</tp:taxon-name-part> <tp:taxon-name-part taxon-name-part-type="species" reg="xishuiensis">xishuiensis</tp:taxon-name-part></tp:taxon-name></italic>, <italic><tp:taxon-name><tp:taxon-name-part taxon-name-part-type="genus" reg="Ophiorrhiza">O.</tp:taxon-name-part> <tp:taxon-name-part taxon-name-part-type="species" reg="japonica">japonica</tp:taxon-name-part></tp:taxon-name></italic>, <italic><tp:taxon-name><tp:taxon-name-part taxon-name-part-type="genus" reg="Ophiorrhiza">O.</tp:taxon-name-part> <tp:taxon-name-part taxon-name-part-type="species" reg="guizhouensis">guizhouensis</tp:taxon-name-part></tp:taxon-name></italic>, <italic><tp:taxon-name><tp:taxon-name-part taxon-name-part-type="genus" reg="Ophiorrhiza">O.</tp:taxon-name-part> <tp:taxon-name-part taxon-name-part-type="species" reg="chinensis">chinensis</tp:taxon-name-part></tp:taxon-name></italic>, <italic><tp:taxon-name><tp:taxon-name-part taxon-name-part-type="genus" reg="Ophiorrhiza">O.</tp:taxon-name-part> <tp:taxon-name-part taxon-name-part-type="species" reg="cantonensis">cantonensis</tp:taxon-name-part></tp:taxon-name></italic>, <italic><tp:taxon-name><tp:taxon-name-part taxon-name-part-type="genus" reg="Ophiorrhiza">O.</tp:taxon-name-part> <tp:taxon-name-part taxon-name-part-type="species" reg="umbricola">umbricola</tp:taxon-name-part></tp:taxon-name></italic>, <italic><tp:taxon-name><tp:taxon-name-part taxon-name-part-type="genus" reg="Ophiorrhiza">O.</tp:taxon-name-part> <tp:taxon-name-part taxon-name-part-type="species" reg="grandibracteolata">grandibracteolata</tp:taxon-name-part></tp:taxon-name></italic> and <italic><tp:taxon-name><tp:taxon-name-part taxon-name-part-type="genus" reg="Ophiorrhiza">O.</tp:taxon-name-part> <tp:taxon-name-part taxon-name-part-type="species" reg="liuyanii">liuyanii</tp:taxon-name-part></tp:taxon-name></italic>.</p></caption><table><tbody><tr><td rowspan="1" colspan="1">
                    <bold>Characters</bold>
                  </td><td rowspan="1" colspan="1">
                    <bold>
                      <italic>
                        <tp:taxon-name><tp:taxon-name-part taxon-name-part-type="genus" reg="Ophiorrhiza">O.</tp:taxon-name-part> <tp:taxon-name-part taxon-name-part-type="species" reg="xishuiensis">xishuiensis</tp:taxon-name-part></tp:taxon-name>
                      </italic>
                    </bold>
                  </td><td rowspan="1" colspan="1">
                    <bold>
                      <italic>
                        <tp:taxon-name><tp:taxon-name-part taxon-name-part-type="genus" reg="Ophiorrhiza">O.</tp:taxon-name-part> <tp:taxon-name-part taxon-name-part-type="species" reg="japonica">japonica</tp:taxon-name-part></tp:taxon-name>
                      </italic>
                    </bold>
                  </td><td rowspan="1" colspan="1">
                    <bold>
                      <italic>
                        <tp:taxon-name><tp:taxon-name-part taxon-name-part-type="genus" reg="Ophiorrhiza">O.</tp:taxon-name-part> <tp:taxon-name-part taxon-name-part-type="species" reg="guizhouensis">guizhouensis</tp:taxon-name-part></tp:taxon-name>
                      </italic>
                    </bold>
                  </td><td rowspan="1" colspan="1">
                    <bold>
                      <italic>
                        <tp:taxon-name><tp:taxon-name-part taxon-name-part-type="genus" reg="Ophiorrhiza">O.</tp:taxon-name-part> <tp:taxon-name-part taxon-name-part-type="species" reg="chinensis">chinensis</tp:taxon-name-part></tp:taxon-name>
                      </italic>
                    </bold>
                  </td><td rowspan="1" colspan="1">
                    <bold>
                      <italic>
                        <tp:taxon-name><tp:taxon-name-part taxon-name-part-type="genus" reg="Ophiorrhiza">O.</tp:taxon-name-part> <tp:taxon-name-part taxon-name-part-type="species" reg="cantonensis">cantonensis</tp:taxon-name-part></tp:taxon-name>
                      </italic>
                    </bold>
                  </td><td rowspan="1" colspan="1">
                    <bold>
                      <italic>
                        <tp:taxon-name><tp:taxon-name-part taxon-name-part-type="genus" reg="Ophiorrhiza">O.</tp:taxon-name-part> <tp:taxon-name-part taxon-name-part-type="species" reg="umbricola">umbricola</tp:taxon-name-part></tp:taxon-name>
                      </italic>
                    </bold>
                  </td><td rowspan="1" colspan="1">
                    <bold>
                      <italic>
                        <tp:taxon-name><tp:taxon-name-part taxon-name-part-type="genus" reg="Ophiorrhiza">O.</tp:taxon-name-part> <tp:taxon-name-part taxon-name-part-type="species" reg="grandibracteolata">grandibracteolata</tp:taxon-name-part></tp:taxon-name>
                      </italic>
                    </bold>
                  </td><td rowspan="1" colspan="1">
                    <bold>
                      <italic>
                        <tp:taxon-name><tp:taxon-name-part taxon-name-part-type="genus" reg="Ophiorrhiza">O.</tp:taxon-name-part> <tp:taxon-name-part taxon-name-part-type="species" reg="liuyanii">liuyanii</tp:taxon-name-part></tp:taxon-name>
                      </italic>
                    </bold>
                  </td></tr><tr><td rowspan="1" colspan="1">Rooting stem</td><td rowspan="1" colspan="1">1–7 cm long</td><td rowspan="1" colspan="1">10–30 cm, or longer</td><td rowspan="1" colspan="1">10–30 cm, or longer</td><td rowspan="1" colspan="1">1–7 cm long, rarely longer</td><td rowspan="1" colspan="1">unknown</td><td rowspan="1" colspan="1">usually 15 cm, or longer</td><td rowspan="1" colspan="1">unknown</td><td rowspan="1" colspan="1">unknown</td></tr><tr><td rowspan="1" colspan="1">Stems</td><td rowspan="1" colspan="1">glabrous</td><td rowspan="1" colspan="1">glabrous or with 2 hirtellous or pilosulous lines</td><td rowspan="1" colspan="1">densely hirtellous</td><td rowspan="1" colspan="1">subglabrous to pilosulous</td><td rowspan="1" colspan="1">glabrous to densely puberulent or villosulous</td><td rowspan="1" colspan="1">glabrous or subglabrous</td><td rowspan="1" colspan="1">densely villous with trichomes multicellular or sometimes also unicellular</td><td rowspan="1" colspan="1">glabrous</td></tr><tr><td rowspan="1" colspan="1">Leaves</td><td rowspan="1" colspan="1">mostly arranged in markedly unequal pairs, base somewhat inequilateral, rarely subequilateral</td><td rowspan="1" colspan="1">arranged in subequal pairs, base subequilateral</td><td rowspan="1" colspan="1">arranged in subequal pairs, base subequilateral</td><td rowspan="1" colspan="1">arranged in subequal pairs, base subequilateral</td><td rowspan="1" colspan="1">arranged in subequal pairs, base subequilateral</td><td rowspan="1" colspan="1">mostly arranged in unequal pairs, base subequilateral</td><td rowspan="1" colspan="1">mostly arranged in markedly unequal pairs, base somewhat inequilateral</td><td rowspan="1" colspan="1">mostly arranged in equal pairs, base subequilateral</td></tr><tr><td rowspan="1" colspan="1">Bracteoles</td><td rowspan="1" colspan="1">persistent, ovate, broadly ovate, or oblong, 4.7–12 mm long</td><td rowspan="1" colspan="1">persistent, lanceolate-linear, spatulate, or linear, 1–6 mm long</td><td rowspan="1" colspan="1">persistent, lanceolate-linear, spatulate, or linear, 1–6 mm long</td><td rowspan="1" colspan="1">absent or reduced (caducous, linear, 1–1.5 mm long)</td><td rowspan="1" colspan="1">persistent, linear, 1–6 mm long</td><td rowspan="1" colspan="1">persistent, elliptic or oblong, 4–7 mm long</td><td rowspan="1" colspan="1">persistent, ovate, 10–15 mm long</td><td rowspan="1" colspan="1">persistent, ovate or broadly ovate, 9–22 mm long</td></tr><tr><td rowspan="1" colspan="1">Inflorescence</td><td rowspan="1" colspan="1">congested-cymose</td><td rowspan="1" colspan="1">congested-cymose to cymose</td><td rowspan="1" colspan="1">congested-cymose to cymose</td><td rowspan="1" colspan="1">paniculiform to cymose</td><td rowspan="1" colspan="1">paniculiform to corymbose</td><td rowspan="1" colspan="1">congested-cymose</td><td rowspan="1" colspan="1">congested-cymose</td><td rowspan="1" colspan="1">congested-cymose</td></tr><tr><td rowspan="1" colspan="1">Inflorescence axes</td><td rowspan="1" colspan="1">congested-cymose</td><td rowspan="1" colspan="1">congested-cymose or helicoid</td><td rowspan="1" colspan="1">congested-cymose or helicoid</td><td rowspan="1" colspan="1">helicoid</td><td rowspan="1" colspan="1">helicoid</td><td rowspan="1" colspan="1">congested-cymose</td><td rowspan="1" colspan="1">congested-cymose</td><td rowspan="1" colspan="1">congested-cymose</td></tr><tr><td rowspan="1" colspan="1">Peduncle</td><td rowspan="1" colspan="1">5–8 cm long, rarely shorter</td><td rowspan="1" colspan="1">0.5–6 cm long</td><td rowspan="1" colspan="1">1–2 cm long</td><td rowspan="1" colspan="1">1.5–3.5 cm long</td><td rowspan="1" colspan="1">1.5–7 cm long</td><td rowspan="1" colspan="1">1.5–3 cm long</td><td rowspan="1" colspan="1">0.6–1.7 cm long</td><td rowspan="1" colspan="1">1–2 cm long</td></tr><tr><td rowspan="1" colspan="1">Style in short-styled flowers</td><td rowspan="1" colspan="1">reaching above the middle of the tube</td><td rowspan="1" colspan="1">reaching below the middle of the tube</td><td rowspan="1" colspan="1">reaching below the middle of the tube</td><td rowspan="1" colspan="1">reaching below the middle of the tube</td><td rowspan="1" colspan="1">reaching below the middle of the tube</td><td rowspan="1" colspan="1">unknown</td><td rowspan="1" colspan="1">unknown</td><td rowspan="1" colspan="1">reaching below the middle of the tube</td></tr><tr><td rowspan="1" colspan="1">Style in long-styled flowers</td><td rowspan="1" colspan="1">glabrous</td><td rowspan="1" colspan="1">pubescent</td><td rowspan="1" colspan="1">pubescent</td><td rowspan="1" colspan="1">pubescent</td><td rowspan="1" colspan="1">unknown</td><td rowspan="1" colspan="1">unknown</td><td rowspan="1" colspan="1">unknown</td><td rowspan="1" colspan="1">pubescent</td></tr></tbody></table></table-wrap><sec sec-type="Key to Ophiorrhiza xishuiensis and its morphologically similar species" id="sec5"><title>Key to <italic><tp:taxon-name><tp:taxon-name-part taxon-name-part-type="genus" reg="Ophiorrhiza">Ophiorrhiza</tp:taxon-name-part> <tp:taxon-name-part taxon-name-part-type="species" reg="xishuiensis">xishuiensis</tp:taxon-name-part></tp:taxon-name></italic> and its morphologically similar species</title><table-wrap content-type="key" position="anchor" orientation="portrait"><table><tbody><tr><td rowspan="1" colspan="1">1</td><td rowspan="1" colspan="1">Inflorescence paniculiform, corymbose or cymose, and inflorescence axes helicoid</td><td rowspan="1" colspan="1">
                      <bold>2</bold>
                    </td></tr><tr><td rowspan="1" colspan="1">–</td><td rowspan="1" colspan="1">Inflorescence congested-cymose, and inflorescence axes congested-cymose</td><td rowspan="1" colspan="1">
                      <bold>4</bold>
                    </td></tr><tr><td rowspan="1" colspan="1">2</td><td rowspan="1" colspan="1">Calyx lobes 0.7–1.2 mm long in flowers, and 1.5–2 mm long in fruits</td><td rowspan="1" colspan="1">
                      <bold>
                        <italic>
                          <tp:taxon-name><tp:taxon-name-part taxon-name-part-type="genus" reg="Ophiorrhiza">O.</tp:taxon-name-part> <tp:taxon-name-part taxon-name-part-type="species" reg="japonica">japonica</tp:taxon-name-part></tp:taxon-name>
                        </italic>
                      </bold>
                    </td></tr><tr><td rowspan="1" colspan="1">–</td><td rowspan="1" colspan="1">Calyx lobes 0.4–0.5 mm long in flowers, and 0.6–0.8 mm long in fruits</td><td rowspan="1" colspan="1">
                      <bold>3</bold>
                    </td></tr><tr><td rowspan="1" colspan="1">3</td><td rowspan="1" colspan="1">Corolla lobes reflexed, bracteoles linear and persistent</td><td rowspan="1" colspan="1">
                      <bold>
                        <italic>
                          <tp:taxon-name><tp:taxon-name-part taxon-name-part-type="genus" reg="Ophiorrhiza">O.</tp:taxon-name-part> <tp:taxon-name-part taxon-name-part-type="species" reg="cantonensis">cantonensis</tp:taxon-name-part></tp:taxon-name>
                        </italic>
                      </bold>
                    </td></tr><tr><td rowspan="1" colspan="1">–</td><td rowspan="1" colspan="1">Corolla lobes spreading, bracteoles absent or linear and caducous</td><td rowspan="1" colspan="1">
                      <bold>
                        <italic>
                          <tp:taxon-name><tp:taxon-name-part taxon-name-part-type="genus" reg="Ophiorrhiza">O.</tp:taxon-name-part> <tp:taxon-name-part taxon-name-part-type="species" reg="chinensis">chinensis</tp:taxon-name-part></tp:taxon-name>
                        </italic>
                      </bold>
                    </td></tr><tr><td rowspan="1" colspan="1">4</td><td rowspan="1" colspan="1">Bracteoles ovate, broadly ovate, elliptic or oblong</td><td rowspan="1" colspan="1">
                      <bold>5</bold>
                    </td></tr><tr><td rowspan="1" colspan="1">–</td><td rowspan="1" colspan="1">Bracteoles lanceolate-linear, spatulate or linear</td><td rowspan="1" colspan="1">
                      <bold>8</bold>
                    </td></tr><tr><td rowspan="1" colspan="1">5</td><td rowspan="1" colspan="1">Stems densely villous with trichomes multicellular or sometimes also unicellular</td><td rowspan="1" colspan="1">
                      <bold>
                        <italic>
                          <tp:taxon-name><tp:taxon-name-part taxon-name-part-type="genus" reg="Ophiorrhiza">O.</tp:taxon-name-part> <tp:taxon-name-part taxon-name-part-type="species" reg="grandibracteolata">grandibracteolata</tp:taxon-name-part></tp:taxon-name>
                        </italic>
                      </bold>
                    </td></tr><tr><td rowspan="1" colspan="1">–</td><td rowspan="1" colspan="1">Stems glabrous or subglabrous</td><td rowspan="1" colspan="1">
                      <bold>6</bold>
                    </td></tr><tr><td rowspan="1" colspan="1">6</td><td rowspan="1" colspan="1">Peduncle 5–8 cm long, rarely shorter, leaf blade base somewhat inequilateral</td><td rowspan="1" colspan="1"><bold><italic><tp:taxon-name><tp:taxon-name-part taxon-name-part-type="genus" reg="Ophiorrhiza">O.</tp:taxon-name-part> <tp:taxon-name-part taxon-name-part-type="species" reg="xishuiensis">xishuiensis</tp:taxon-name-part></tp:taxon-name></italic> sp. nov</bold>.</td></tr><tr><td rowspan="1" colspan="1">–</td><td rowspan="1" colspan="1">Peduncle 1–3 cm long, leaf blade base subequilateral</td><td rowspan="1" colspan="1">
                      <bold>7</bold>
                    </td></tr><tr><td rowspan="1" colspan="1">7</td><td rowspan="1" colspan="1">Bracteoles ovate or broadly ovate, corolla tube outside longitudinally winged</td><td rowspan="1" colspan="1">
                      <bold>
                        <italic>
                          <tp:taxon-name><tp:taxon-name-part taxon-name-part-type="genus" reg="Ophiorrhiza">O.</tp:taxon-name-part> <tp:taxon-name-part taxon-name-part-type="species" reg="liuyanii">liuyanii</tp:taxon-name-part></tp:taxon-name>
                        </italic>
                      </bold>
                    </td></tr><tr><td rowspan="1" colspan="1">–</td><td rowspan="1" colspan="1">Bracteoles elliptic or oblong, corolla tube outside longitudinally 5-ridged</td><td rowspan="1" colspan="1">
                      <bold>
                        <italic>
                          <tp:taxon-name><tp:taxon-name-part taxon-name-part-type="genus" reg="Ophiorrhiza">O.</tp:taxon-name-part> <tp:taxon-name-part taxon-name-part-type="species" reg="umbricola">umbricola</tp:taxon-name-part></tp:taxon-name>
                        </italic>
                      </bold>
                    </td></tr><tr><td rowspan="1" colspan="1">8</td><td rowspan="1" colspan="1">Stems densely hirtellous</td><td rowspan="1" colspan="1">
                      <bold>
                        <italic>
                          <tp:taxon-name><tp:taxon-name-part taxon-name-part-type="genus" reg="Ophiorrhiza">O.</tp:taxon-name-part> <tp:taxon-name-part taxon-name-part-type="species" reg="guizhouensis">guizhouensis</tp:taxon-name-part></tp:taxon-name>
                        </italic>
                      </bold>
                    </td></tr><tr><td rowspan="1" colspan="1">–</td><td rowspan="1" colspan="1">Stems glabrous or with 2 hirtellous or pilosulous lines</td><td rowspan="1" colspan="1">
                      <bold>
                        <italic>
                          <tp:taxon-name><tp:taxon-name-part taxon-name-part-type="genus" reg="Ophiorrhiza">O.</tp:taxon-name-part> <tp:taxon-name-part taxon-name-part-type="species" reg="japonica">japonica</tp:taxon-name-part></tp:taxon-name>
                        </italic>
                      </bold>
                    </td></tr></tbody></table></table-wrap><p><italic><tp:taxon-name><tp:taxon-name-part taxon-name-part-type="genus" reg="Ophiorrhiza">Ophiorrhiza</tp:taxon-name-part></tp:taxon-name></italic> typically prefers to grow near streams or in damp areas. Few people have paid attention to its sap. We examined the new taxon and <italic><tp:taxon-name><tp:taxon-name-part taxon-name-part-type="genus" reg="Ophiorrhiza">O.</tp:taxon-name-part> <tp:taxon-name-part taxon-name-part-type="species" reg="japonica">japonica</tp:taxon-name-part></tp:taxon-name></italic> and found that the new taxon has a very small amount of white sap, while the latter has a very small amount of transparent, water-like sap, which becomes visible when cutting the petiole.</p><p><italic><tp:taxon-name><tp:taxon-name-part taxon-name-part-type="genus" reg="Ophiorrhiza">Ophiorrhiza</tp:taxon-name-part></tp:taxon-name></italic> often has colleters inside the stipules and calyx. However, the colleters inside or on the bracts and bracteoles have often been overlooked. We examined the new taxon and <italic><tp:taxon-name><tp:taxon-name-part taxon-name-part-type="genus" reg="Ophiorrhiza">O.</tp:taxon-name-part> <tp:taxon-name-part taxon-name-part-type="species" reg="japonica">japonica</tp:taxon-name-part></tp:taxon-name></italic> and found that both have bracteoles with a single globose colleter (yellow in colour) on each side of the inner base. Sometimes, the new taxon has red sparse colleters on both the adaxial and abaxial surfaces of the bracteoles, as well as on the margin, while <italic><tp:taxon-name><tp:taxon-name-part taxon-name-part-type="genus" reg="Ophiorrhiza">O.</tp:taxon-name-part> <tp:taxon-name-part taxon-name-part-type="species" reg="japonica">japonica</tp:taxon-name-part></tp:taxon-name></italic> has yellow sparse colleters. Further research on the presence/absence and position of colleters in the genus is needed to better understand the taxonomical value of this character.</p></sec></tp:treatment-sec><ref-list><ref id="B9"><mixed-citation xmlns:xlink="http://www.w3.org/1999/xlink" xlink:type="simple">IUCN (2024) Guidelines for using the IUCN Red List categories and criteria. Version 16. Prepared by the Standards and Petitions Committee. <ext-link xlink:href="https://www.iucnredlist.org/resources/redlistguidelines" ext-link-type="uri" xlink:type="simple">https://www.iucnredlist.org/resources/redlistguidelines</ext-link> [Accessed 25 October 2025]</mixed-citation></ref></ref-list></tp:taxon-treatment>
